# Supplementary material for: Chasing red herrings: Can visual distracters extend the time children take to open child resistant vials?
Source: PLoS One. 2018 Dec 12;13(12):e0207738. doi: 10.1371/journal.pone.0207738 (PMC6291070; doi:10.1371/journal.pone.0207738)
Supplement: S1 Table — (XLSX) [file pone.0207738.s001.xlsx]

## Sheet: DataSAS_blisters
Subjects	Pair	Room	Tape	GenderN	Age	Protocol Group	Package	Distractor	Treatment	Open	TimeToOpen	Distrator exposured	InvolvedGrp	Noticing the distractor	Typical child actions	Nothing	Passive holding	Plays	Rattles	Pulls blister with teeth	Pulls blister	Tears blister/ wallet	Peels foil	Observe	Teach/Coach Partner	Question/ Comment
3	1	2	2	1	32.5	1	2	1	3	1			2					2								2
8	1	2	2	2	NA	1	2	1	3	1			1				2
9	2	2	2	2	27.5	1	2	2	4	1		1	1	1		2
10	2	2	2	2	23.5	1	2	2	4	1		1	1	1		2
13	3	1	2	2	37.5	1	2	1	3	1			1				2
14	3	1	2	1	40.5	1	2	1	3	1			1				2
17	4	3	2	1	45	2	2	1	3	2	107		2									2	2
19	4	3	1	1	34	1	2	1	3	1			2						2			2
18	5	1	1	2	48.5	1	2	2	4	1		3	2	2								2
20	5	1	2	1	33.5	1	2	2	4	1		3	2	2							2					2
24	6	3	2	1	33.5	2	2	2	4	1		1	2	2					2					2
25	6	3	2	1	38.5	1	2	2	4	1		1	2	2					2
29	7	2	2	2	50	2	2	1	3	1		1	2	2					2
30	7	2	2	2	49	2	2	1	3	1		3	2	2					2		2					2
35	8	2	1	1	40.5	1	2	2	4	1		1	2	2					2					2
36	8	2	2	1	47.5	2	2	2	4	1		1	2	2					2					2		2
39	9	1	2	1	NA	1	2	1	3	1			2						2
40	9	1	2	2	NA	2	2	1	3	1			2		Out of Zone				2
43	10	3	2	2	38	1	2	1	3	1			2								2	2
44	10	3	2	1	40	1	2	1	3	1			2								2	2
45	11	1	2	1	34	1	2	2	4	1		3	2	2								2
48	11	1	1	1	32.5	1	2	2	4	1		3	2	3				2		2		2
49	12	3	2	1	39.5	2	2	2	4	1		1	2	2					2
50	12	3	1	2	44.5	1	2	2	4	1		1	1	1			2
53	13	2	2	1	39	1	2	1	3	1			2								2
54	13	2	2	1	23.5	1	2	1	3	1			1				2
60	14	2	2	2	33.5	1	2	2	4	2	173	3	2	2								2	2
61	14	2	2	1	33.5	2	2	2	4	2	188	3	2	2					2			2	2			2
64	15	1	2	1	49.5	1	2	1	3	2	193		2						2		2	2
65	15	1	2	1	24	2	2	1	3	1			2						2		2	2
68	16	3	1	2	40.5	1	2	1	3	1			1				2
69	16	3	2	2	40	1	2	1	3	1			1				2
70	17	1	1	1	46	2	2	2	4	1		3	2	2							2
71	17	1	2	1	47	2	2	2	4	1		3	2	2					2	2		2				2
72	17	1	2	2	NA	2	2	2	4	1		3	2	4							2
75	18	3	2	2	43	1	2	2	4	1		1	1	1			2
76	18	3	2	1	29.5	1	2	2	4	1		1	1	1		2
79	19	2	2	2	30	1	2	1	3	1			2						2		2	2				2
80	19	2	2	1	49	2	2	1	3	2	126		2								2	2	2
85	20	2	2	2	NA	1	2	2	4	1		1	1	1			2
86	20	2	2	1	NA	1	2	2	4	1		1	2	2					2
89	21	1	2	2	NA	2	2	1	3	1			2						2
90	21	1	2	1	32	1	2	1	3	1			2									2
91	21	1	2	2	32	1	2	1	3	1			2						2			2
94	22	3	2	2	38	1	2	1	3	1			1				2
95	22	3	2	1	24.5	1	2	1	3	1			1			2
97	23	1	2	1	31	1	2	2	4	1		1	2	2					2
98	23	1	2	1	NA	1	2	2	4	1		1	2	2					2					2
99	23	1	2	2	NA	1	2	2	4	1		1	2	2					2			2
102	24	3	2	1	42	2	2	2	4	1		2	2	2					2		2
103	24	3	2	2	25	1	2	2	4	1		3	2	4					2		2
106	25	2	2	2	39	1	2	1	3	1			2									2			2
107	25	2	2	1	26	1	2	1	3	1			2						2
113	26	2	2	1	39.5	1	2	2	4	1		1	2	2				2	2
114	26	2	2	2	39.5	1	2	2	4	1		2	2	2				2	2		2
117	27	1	2	1	38	1	2	1	3	1			1				2
121	27	1	2	2	49.5	2	2	1	3	1			1				2
127	28	2	2	1	34.5	1	2	1	3	1			2						2		2
129	28	2	2	2	26.5	1	2	1	3	1			2						2
130	28	2	2	2	26.5	1	2	1	3	1			2						2
131	29	3	2	1	23	1	2	1	3	1			1		Out of Zone	2
132	29	3	2	2	31	1	2	1	3	1			1				2
135	30	2	2	1	48.5	2	2	2	4	1		3	2	4				2	2		2					2
136	30	2	2	2	37.5	1	2	2	4	1		3	2	4					2		2					2
137	31	3	2	2	40.5	1	2	2	4	1		1	2	2			2		2
139	31	3	2	2	50	2	2	2	4	1		1	2	2			2		2
146	32	1	2	1	26	2	2	1	3	1			2									2
147	32	1	2	2	42	1	2	1	3	1			2									2
152	33	1	2	2	31	2	2	2	4	1		1	2	2				2	2							2
153	33	1	2	2	24	1	2	2	4	1		1	2	2			2		2			2
154	34	2	2	2	43	2	2	1	3	1			1				2
155	34	2	1	2	44	2	2	1	3	1			2				2		2
156	34	2	2	2	31.5	2	2	1	3	1			1				2
157	35	3	2	2	31.5	1	2	1	3	1			1				2									2
158	35	3	2	1	41	1	2	1	3	1			1				2
162	36	2	2	1	47.5	2	2	2	4	1		3	2	4					2		2					2
165	36	2	2	1	48.5	2	2	2	4	1		3	2	4					2		2	2				2
163	37	3	1	2	36	1	2	2	4	1		1	2	2								2
164	37	3	1	1	50	2	2	2	4	1		2	2	2								2			2	2
173	38	1	2	2	46.5	2	2	1	3	2	152		2						2			2				2
174	38	1	2	1	27	1	2	1	3	1			2						2		2		2		2	2
177	39	3	2	1	29	1	2	2	4	1		3	2	4							2	2				2
178	39	3	2	2	50.5	2	2	2	4	1		3	2	2							2		2
179	40	1	2	1	42.5	2	2	2	4	2	133	3	2	2							2		2			2
180	40	1	2	1	45.5	2	2	2	4	1		3	2	2								2
181	41	2	2	2	42.5	2	2	1	3	1			2				2					2				2
182	41	2	2	2	44	2	2	1	3	1			2				2				2
183	41	2	1	2	29.5	1	2	1	3	1			1				2
186	42	1	2	2	28	1	2	2	4	1		1	1	1		2
187	42	1	2	1	35	1	2	2	4	1		1	1	1		2
188	43	2	2	1	28	1	2	2	4	1		1	2	2					2		2
189	43	2	2	2	27	1	2	2	4	1		1	1	1			2
190	44	3	2	2	28.5	1	2	1	3	1			2						2		2					2
195	45	3	2	1	41.5	2	2	2	4	1		1	2	2					2			2
196	45	3	2	1	44	2	2	2	4	1		1	2	2					2					2		2
201	46	1	2	2	46	2	2	2	4	1		3	2	4							2					2
204	46	1	1	2	35.5	1	2	2	4	1		1	1	1			2
205	47	2	2	1	36.5	1	2	1	3	1			2								2	2				2
206	47	2	2	1	30.5	1	2	1	3	1			2						2			2

## Sheet: DataSAS_vials
Subjects	Pair	Room	Tape	GenderN	Age	Protocol Group	Package	Distractor	Treatment	Open	TimeToOpen	InvolvedGrp	Noticing the distractor	Typical child actions	Nothing	Passive holding	Plays	Rattles	Uses teeth	Pull up cap	Pushes down cap	Twists cap	Scraping	Observe	Teach/Coach Partner	Question/ Comment
1	1	1	2	1	25.5	1	1	1	1	1		2								2		2
2	1	1	1	1	42	2	1	1	1	2	33	2										2
4	2	3	2	1	33	1	1	1	1	1		1		out of the zone
5	2	3	2	2	41	1	1	1	1	2	63	2					2			2		2
6	3	1	2	2	42	2	1	2	2	1		1	1		2
7	3	1	2	2	31.5	1	1	2	2	1		2	2			2		2
11	4	3	2	1	41	1	1	2	2	1		2	3				2							2
12	4	3	2	2	44.5	2	1	2	2	1		2	2				2							2
15	5	2	2	1	24	1	1	1	1	2	22	2										2
16	5	2	2	2	49	2	1	1	1	2	32	2								2		2
21	6	2	2	2	25.5	1	1	2	2	1		1	1			2
22	6	2	2	2	27	1	1	2	2	2	49	2	2					2				2
23	6	2	2	2	27	1	1	2	2	2	51	2	3							2		2
26	7	1	2	2	27	1	1	1	1	2	10	2										2			2
27	7	1	2	1	49	2	1	1	1	2	15	2										2
28	7	1	2	2	35	1	1	1	1	1		2										2
31	8	3	2	1	42.5	2	1	1	1	1		1		No video	2
32	8	3	2	1	23.5	1	1	1	1	1		1		No video	2
33	9	1	2	1	42.5	2	1	2	2	2	27	2	2									2
34	9	1	2	2	30	1	1	2	2	1		1	1			2
37	10	3	2	1	36.5	1	1	2	2	1		2	4					2								2
38	10	3	2	2	49	2	1	2	2	1		2	2					2
41	11	2	2	2	47.5	2	1	1	1	1		2					2	2
42	11	2	2	1	41.5	2	1	1	1	1		2					2	2
46	12	2	2	1	48	2	1	2	2	2	55	2	2									2			2
47	12	2	2	2	29	1	1	2	2	1		2	4						2		2					2
51	13	1	2	1	43.5	2	1	1	1	1		2					2	2						2
52	13	1	1	2	25	1	1	1	1	1		2					2
55	14	3	2	2	38	1	1	1	1	1		1				2
56	14	3	2	2	46.5	2	1	1	1	1		1				2
57	15	1	2	1	32	1	1	2	2	2	226	2	2									2
58	15	1	2	2	13.5	1	1	2	2	2	232	2	3					2		2				2		2
59	15	1	2	2	43.5	2	1	2	2	1		1	1			2
62	16	3	2	2	42.5	2	1	2	2	1		1	1			2
63	16	3	2	2	30	1	1	2	2	1		1	1			2
66	17	2	2	2	41.5	2	1	1	1	1		2						2
67	17	2	2	2	24	1	1	1	1	1		2					2							2
73	18	2	1	1	34	1	1	2	2	1		2	4					2			2
74	18	2	2	2	40	1	1	2	2	1		2	2				2	2				2
77	19	1	2	1	26.5	1	1	1	1	2	142	2										2
78	19	1	2	1	35.5	1	1	1	1	2	117	2		out of zone								2
81	20	3	2	2	24	1	1	1	1	2	129	2								2	2	2
82	20	3	2	1	47	2	1	1	1	2	29	2										2				2
83	21	1	2	1	34	1	1	2	2	1		2	4					2			2
84	21	1	2	2	34.5	1	1	2	2	1		2	3					2			2	2
87	22	3	2	1	31	1	1	2	2	1		2	3				2	2
88	22	3	2	2	33.5	1	1	2	2	1		2	2				2
92	23	2	2	1	34.5	1	1	1	1	1		2									2
93	23	2	2	1	25	1	1	1	1	1		2										2		2
100	24	2	2	1	28	1	1	2	2	1		2	4			2
101	24	2	1	1	34	2	1	2	2	2	20	2	2									2
104	25	1	2	2	40.7	1	1	1	1	2	57	2										2
105	25	1	2	2	26	1	1	1	1	1		2						2
108	26	3	1	1	36.5	1	1	1	1	1		1			2
109	26	3	2	1	24.5	1	1	1	1	1		1			2
110	27	1	2	2	35	1	1	2	2	1		2	2					2			2					2
111	27	1	1	1	27.5	1	1	2	2	1		2	2					2	2
112	27	1	1	1	49.5	2	1	2	2	2	117	2	2									2
115	28	3	2	1	38.5	1	1	1	1	1		2					2	2						2
116	28	3	2	1	45.5	2	1	1	1	1		2						2								2
118	29	2	2	2	46.5	2	1	1	1	1		1				2
119	29	2	2	1	46.5	2	1	1	1	1		1				2
120	30	2	2	1	50	2	1	2	2	2	122	2	4					2
122	30	2	2	1	50.5	2	1	2	2	2	115	2	4					2
126	31	1	2	1	23.5	1	1	2	2	1		2	2					2	2
128	31	1	2	1	25.5	1	1	2	2	1		1	1		2
125	32	1	2	2	45.5	2	1	2	2	1		1	1		2
123	33	3	2	1	48.5	2	1	2	2	1		2	4				2
124	33	3	2	2	35	1	1	2	2	1		2	4				2
133	34	1	2	2	36	1	1	1	1	1		2						2		2	2
134	34	1	2	2	36	1	1	1	1	1		2					2	2					2	2
138	35	2	2	2	28	1	1	1	1	1		2				2
142	35	2	2	1	43	2	1	1	1	1		2				2										2
140	36	1	1	2	NA	1	1	2	2	1		1	1		2
141	36	1	2	2	32.5	1	1	2	2	1		2	2				2	2
143	37	3	2	2	24	1	1	1	1	1		2					2	2		2						2
144	37	3	2	2	48.5	2	1	1	1	1		1					2
145	37	3	2	1	25.5	1	1	1	1	1		2						2
148	38	2	2	1	41	1	1	2	2	1		2	4				2	2						2
149	38	2	2	1	26	1	1	2	2	1		2	2				2	2
150	39	3	2	1	33	1	1	2	2	1		1	1			2
151	39	3	2	2	44.5	2	1	2	2	1		2	4					2
159	40	1	2	2	45	1	1	1	1	2	26	2										2
160	40	1	2	1	39	1	1	1	1	2	19	2										2
161	40	1	2	2	44	2	1	1	1	2	13	2										2
166	41	1	2	2	27.5	1	1	2	2	1		2	2					2
167	41	1	2	2	46.5	2	1	2	2	1		2	2					2						2
168	42	2	2	1	48	2	1	1	1	1		2				2		2						2
169	42	2	2	1	35	1	1	1	1	1		2						2
170	42	2	2	2	NA	2	1	1	1	1		2					2	2								2
171	43	3	1	2	27	1	1	1	1	2	15	2										2
172	43	3	2	2	NA	2	1	1	1	1	17	2										2
175	44	2	2	1	24.5	1	1	2	2	1		2	4				2	2								2
176	44	2	2	1	38.5	1	1	2	2	1		2	4				2	2								2
184	45	3	2	1	35	1	1	2	2	1		2	2											2
185	45	3	2	1	29.5	1	1	2	2	1		2	2											2
191	46	1	2	2	39	1	1	1	1	1		2						2			2
192	46	1	2	2	26.5	1	1	1	1	1		2						2			2		2			2
193	47	2	2	2	34	1	1	1	1	2	14	2						2				2
194	47	2	2	1	35.5	1	1	1	1	2	16	2										2
197	48	1	2	2	32.5	1	1	2	2	1		2	4									2	2	2
198	48	1	2	1	34	1	1	2	2	1		2	4						2		2				2
199	49	2	2	1	49	2	1	2	2	2	15	2	2									2				2
200	49	2	2	2	25.5	1	1	2	2	1		2	4				2			2		2
202	50	3	2	1	50.5	2	1	1	1	1		2				2		2
203	50	3	2	1	29.5	1	1	1	1	1		2					2	2
207	51	3	2	1	24.5	1	1	2	2	1		2	4									2		2
208	51	3	2	2	47	2	1	2	2	1		2	4										2			2

## Sheet: vials
Subjects	Partner	Pair	Room	Tape	Gender	Age	Protocol Group	Package	Distractor	Treatment	Open	Time to open (sec)	involve in..	Noticing the distractor	Typical child actions	Nothing	Passive holding	Plays	Rattles	Uses teeth	Pull up cap	Pushes down cap	Twists cap	Scraping	Observe	Teach/Coach Partner	Question/ Comment
Define the unique number of each kid	Specify the subject number who takes the testing with	Define the unique number of each pair	Specify the tester by the Room number who conducts the testing	Capture wether the video ducument is legally released to the public ( This colume is not related to the data analysis, just for reference only)	Specify the gender ( Girl/ Boy) of each subject	Specify the age (by month) of each subject	Specify the age group of each subject. 42 to 51 month is belong to protocol group	Specify the packaging type ( Vial/ Blister) that the subject is tested	Capture wether the package is designed with a distrator or not	Define the number of different treatment combinations	Note the fact whether a subject open the package or not	Record the opening time if a subject open the package sucessfully	Specify whether a subject is involved positively to the test / shows some interested to the package	Rank different levels whether a subjects Notice the distractor or not		Is not touching the package	Holds the package in his /her hand without necessarily paying attention to it	Is playing with the package with no intention of opening	Is shaking the package	Tries to pull up the cap with his/her teeth	Pulls up the cap	Pushes down the cap	Holds the cap and makes a twisting movement	Scrape the cap or the bottom of vials	Observe the label, logo or the content inside	Coach partner to open the vials, look the distractor or just follow him/her	Ask partner , tester or his /her parents about the medicine ,package or the distractor
1	2	1	1	2	1	25.5	1	1	1	1	1		2								2		2
2	1	1	1	1	1	42	2	1	1	1	2	33	2										2
4	5	2	3	2	1	33	1	1	1	1	1		1		out of the zone
5	4	2	3	2	2	41	1	1	1	1	2	63	2					2			2		2
6	7	3	1	2	2	42	2	1	2	2	1		1	1		2
7	6	3	1	2	2	31.5	1	1	2	2	1		2	2			2		2
11	12	4	3	2	1	41	1	1	2	2	1		2	3				2							2
12	11	4	3	2	2	44.5	2	1	2	2	1		2	2				2							2
15	16	5	2	2	1	24	1	1	1	1	2	22	2										2
16	15	5	2	2	2	49	2	1	1	1	2	32	2								2		2
21	22,23	6	2	2	2	25.5	1	1	2	2	1		1	1			2
22	21,23	6	2	2	2	27	1	1	2	2	2	49	2	2					2				2
23	21,22	6	2	2	2	27	1	1	2	2	2	51	2	3							2		2
26	27,28	7	1	2	2	27	1	1	1	1	2	10	2										2			2
27	26,28	7	1	2	1	49	2	1	1	1	2	15	2										2
28	26,27	7	1	2	2	35	1	1	1	1	1		2										2
31	32	8	3	2	1	42.5	2	1	1	1	1		1		No video	2
32	31	8	3	2	1	23.5	1	1	1	1	1		1		No video	2
33	34	9	1	2	1	42.5	2	1	2	2	2	27	2	2									2
34	33	9	1	2	2	30	1	1	2	2	1		1	1			2
37	38	10	3	2	1	36.5	1	1	2	2	1		2	4					2								2
38	37	10	3	2	2	49	2	1	2	2	1		2	2					2
41	42	11	2	2	2	47.5	2	1	1	1	1		2					2	2
42	41	11	2	2	1	41.5	2	1	1	1	1		2					2	2
46	47	12	2	2	1	48	2	1	2	2	2	55	2	2									2			2
47	46	12	2	2	2	29	1	1	2	2	1		2	4						2		2					2
51	52	13	1	2	1	43.5	2	1	1	1	1		2					2	2						2
52	51	13	1	1	2	25	1	1	1	1	1		2					2
55	56	14	3	2	2	38	1	1	1	1	1		1				2
56	55	14	3	2	2	46.5	2	1	1	1	1		1				2
57	58,59	15	1	2	1	32	1	1	2	2	2	226	2	2									2
58	57,59	15	1	2	2	13.5	1	1	2	2	2	232	2	3					2		2				2		2
59	57,58	15	1	2	2	43.5	2	1	2	2	1		1	1			2
62	63	16	3	2	2	42.5	2	1	2	2	1		1	1			2
63	62	16	3	2	2	30	1	1	2	2	1		1	1			2
66	67	17	2	2	2	41.5	2	1	1	1	1		2						2
67	66	17	2	2	2	24	1	1	1	1	1		2					2							2
73	74	18	2	1	1	34	1	1	2	2	1		2	4					2			2
74	73	18	2	2	2	40	1	1	2	2	1		2	2				2	2				2
77	78	19	1	2	1	26.5	1	1	1	1	2	142	2										2
78	77	19	1	2	1	35.5	1	1	1	1	2	117	2		out of zone								2
81	82	20	3	2	2	24	1	1	1	1	2	129	2								2	2	2
82	81	20	3	2	1	47	2	1	1	1	2	29	2										2				2
83	84	21	1	2	1	34	1	1	2	2	1		2	4					2			2
84	83	21	1	2	2	34.5	1	1	2	2	1		2	3					2			2	2
87	88	22	3	2	1	31	1	1	2	2	1		2	3				2	2
88	87	22	3	2	2	33.5	1	1	2	2	1		2	2				2
92	93	23	2	2	1	34.5	1	1	1	1	1		2									2
93	92	23	2	2	1	25	1	1	1	1	1		2										2		2
100	101	24	2	2	1	28	1	1	2	2	1		2	4			2
101	100	24	2	1	1	34	2	1	2	2	2	20	2	2									2
104	105	25	1	2	2	40.7	1	1	1	1	2	57	2										2
105	104	25	1	2	2	26	1	1	1	1	1		2						2
108	109	26	3	1	1	36.5	1	1	1	1	1		1			2
109	108	26	3	2	1	24.5	1	1	1	1	1		1			2
110	111112	27	1	2	2	35	1	1	2	2	1		2	2					2			2					2
111	110112	27	1	1	1	27.5	1	1	2	2	1		2	2					2	2
112	110111	27	1	1	1	49.5	2	1	2	2	2	117	2	2									2
115	116	28	3	2	1	38.5	1	1	1	1	1		2					2	2						2
116	115	28	3	2	1	45.5	2	1	1	1	1		2						2								2
118	119	29	2	2	2	46.5	2	1	1	1	1		1				2
119	118	29	2	2	1	46.5	2	1	1	1	1		1				2
120	122	30	2	2	1	50	2	1	2	2	2	122	2	4					2
122	120	30	2	2	1	50.5	2	1	2	2	2	115	2	4					2
126	128	31	1	2	1	23.5	1	1	2	2	1		2	2					2	2
128	126	31	1	2	1	25.5	1	1	2	2	1		1	1		2
125	N/A	32	1	2	2	45.5	2	1	2	2	1		1	1		2
123	124	33	3	2	1	48.5	2	1	2	2	1		2	4				2
124	123	33	3	2	2	35	1	1	2	2	1		2	4				2
133	134	34	1	2	2	36	1	1	1	1	1		2						2		2	2
134	133	34	1	2	2	36	1	1	1	1	1		2					2	2					2	2
138	142	35	2	2	2	28	1	1	1	1	1		2				2
142	138	35	2	2	1	43	2	1	1	1	1		2				2										2
140	141	36	1	1	2	NA	1	1	2	2	1		1	1		2
141	140	36	1	2	2	32.5	1	1	2	2	1		2	2				2	2
143	144145	37	3	2	2	24	1	1	1	1	1		2					2	2		2						2
144	143145	37	3	2	2	48.5	2	1	1	1	1		1					2
145	143144	37	3	2	1	25.5	1	1	1	1	1		2						2
148	149	38	2	2	1	41	1	1	2	2	1		2	4				2	2						2
149	148	38	2	2	1	26	1	1	2	2	1		2	2				2	2
150	151	39	3	2	1	33	1	1	2	2	1		1	1			2
151	150	39	3	2	2	44.5	2	1	2	2	1		2	4					2
159	160161	40	1	2	2	45	1	1	1	1	2	26	2										2
160	159161	40	1	2	1	39	1	1	1	1	2	19	2										2
161	159160	40	1	2	2	44	2	1	1	1	2	13	2										2
166	167	41	1	2	2	27.5	1	1	2	2	1		2	2					2
167	166	41	1	2	2	46.5	2	1	2	2	1		2	2					2						2
168	169170	42	2	2	1	48	2	1	1	1	1		2				2		2						2
169	168170	42	2	2	1	35	1	1	1	1	1		2						2
170	168169	42	2	2	2	NA	2	1	1	1	1		2					2	2								2
171	172	43	3	1	2	27	1	1	1	1	2	15	2										2
172	171	43	3	2	2	NA	2	1	1	1	1	17	2										2
175	176	44	2	2	1	24.5	1	1	2	2	1		2	4				2	2								2
176	175	44	2	2	1	38.5	1	1	2	2	1		2	4				2	2								2
184	185	45	3	2	1	35	1	1	2	2	1		2	2											2
185	184	45	3	2	1	29.5	1	1	2	2	1		2	2											2
191	192	46	1	2	2	39	1	1	1	1	1		2						2			2
192	191	46	1	2	2	26.5	1	1	1	1	1		2						2			2		2			2
193	194	47	2	2	2	34	1	1	1	1	2	14	2						2				2
194	193	47	2	2	1	35.5	1	1	1	1	2	16	2										2
197	198	48	1	2	2	32.5	1	1	2	2	1		2	4									2	2	2
198	197	48	1	2	1	34	1	1	2	2	1		2	4						2		2				2
199	200	49	2	2	1	49	2	1	2	2	2	15	2	2									2				2
200	199	49	2	2	2	25.5	1	1	2	2	1		2	4				2			2		2
202	203	50	3	2	1	50.5	2	1	1	1	1		2				2		2
203	202	50	3	2	1	29.5	1	1	1	1	1		2					2	2
207	208	51	3	2	1	24.5	1	1	2	2	1		2	4									2		2
208	207	51	3	2	2	47	2	1	2	2	1		2	4										2			2

## Sheet: blisters 
Subjects	Partner	Pair	Room	Tape	Gender	Age	Protocol Group	Package	Distractor	Treatment	Open	Time to open (sec)	Distrator exposured	Involve in ..	Nocticing the distractor	Typical child actions	Nothing	Passive holding	Plays	Rattles	Pulls blister with teeth	Pulls blister	Tears blister/ wallet	Peels foil	Observe	Teach/Coach Partner	Question/ Comment
Define the unique number of each kid	Specify the subject number who takes the testing with	Define the unique number of each pair	Specify the tester by the Room number who conducts the testing	Capture wether the video ducument is legally released to the public ( This colume is not related to the data analysis, just for reference only)	Specify the gender ( Girl/ Boy) of each subject	Specify the age (by month) of each subject	Specify the age group of each subject. 42 to 51 month is belong to protocol group	Specify the packaging type ( Vial/ Blister) that the subject is tested	Capture wether the package is designed with a distrator or not	Define the number of different treatment combinations	Note the fact whether a subject open the package or not	Record the opening time if a subject open the package sucessfully	Specify whether the distrator is exposured / partly exposured to a subject	Specify whether a subject is involved positively to the test / shows some interested to the package	Rank different levels whether a subjects Notice the distractor or not		Is not touching the package	Holds the package in his /her hand without necessarily paying attention to it	Is playing with the package with no intention of opening	Is shaking the package	Pulls the blister with the teeth while holding the plastic shell	Is holding the paper wallet with one hand and pulling the blister with the other	Is trying to pull apart paper wallet or the carton of the plastic shell	Is trying to peel the foil off the blister	Observe the label, logo or the content inside	Coach partner to open the vials, look the distractor or just follow him/her	Ask partner , tester or his /her parents about the medicine , package or the distractor
3	8	1	2	2	1	32.5	1	2	1	3	1			2					2								2
8	3	1	2	2	2	NA	1	2	1	3	1			1				2
9	10	2	2	2	2	27.5	1	2	2	4	1		1	1	1		2
10	9	2	2	2	2	23.5	1	2	2	4	1		1	1	1		2
13	14	3	1	2	2	37.5	1	2	1	3	1			1				2
14	13	3	1	2	1	40.5	1	2	1	3	1			1				2
17	19	4	3	2	1	45	2	2	1	3	2	107		2									2	2
19	17	4	3	1	1	34	1	2	1	3	1			2						2			2
18	20	5	1	1	2	48.5	1	2	2	4	1		3	2	2								2
20	18	5	1	2	1	33.5	1	2	2	4	1		3	2	2							2					2
24	25	6	3	2	1	33.5	2	2	2	4	1		1	2	2					2					2
25	24	6	3	2	1	38.5	1	2	2	4	1		1	2	2					2
29	30	7	2	2	2	50	2	2	1	3	1		1	2	2					2
30	29	7	2	2	2	49	2	2	1	3	1		3	2	2					2		2					2
35	36	8	2	1	1	40.5	1	2	2	4	1		1	2	2					2					2
36	35	8	2	2	1	47.5	2	2	2	4	1		1	2	2					2					2		2
39	40	9	1	2	1	NA	1	2	1	3	1			2						2
40	39	9	1	2	2	NA	2	2	1	3	1			2		Out of Zone				2
43	44	10	3	2	2	38	1	2	1	3	1			2								2	2
44	43	10	3	2	1	40	1	2	1	3	1			2								2	2
45	48	11	1	2	1	34	1	2	2	4	1		3	2	2								2
48	45	11	1	1	1	32.5	1	2	2	4	1		3	2	3				2		2		2
49	50	12	3	2	1	39.5	2	2	2	4	1		1	2	2					2
50	49	12	3	1	2	44.5	1	2	2	4	1		1	1	1			2
53	54	13	2	2	1	39	1	2	1	3	1			2								2
54	53	13	2	2	1	23.5	1	2	1	3	1			1				2
60	61	14	2	2	2	33.5	1	2	2	4	2	173	3	2	2								2	2
61	60	14	2	2	1	33.5	2	2	2	4	2	188	3	2	2					2			2	2			2
64	65	15	1	2	1	49.5	1	2	1	3	2	193		2						2		2	2
65	64	15	1	2	1	24	2	2	1	3	1			2						2		2	2
68	69	16	3	1	2	40.5	1	2	1	3	1			1				2
69	68	16	3	2	2	40	1	2	1	3	1			1				2
70	71,72	17	1	1	1	46	2	2	2	4	1		3	2	2							2
71	70,72	17	1	2	1	47	2	2	2	4	1		3	2	2					2	2		2				2
72	70,71	17	1	2	2	NA	2	2	2	4	1		3	2	4							2
75	76	18	3	2	2	43	1	2	2	4	1		1	1	1			2
76	75	18	3	2	1	29.5	1	2	2	4	1		1	1	1		2
79	80	19	2	2	2	30	1	2	1	3	1			2						2		2	2				2
80	79	19	2	2	1	49	2	2	1	3	2	126		2								2	2	2
85	86	20	2	2	2	NA	1	2	2	4	1		1	1	1			2
86	85	20	2	2	1	NA	1	2	2	4	1		1	2	2					2
89	90.91	21	1	2	2	NA	2	2	1	3	1			2						2
90	89,91	21	1	2	1	32	1	2	1	3	1			2									2
91	89,90	21	1	2	2	32	1	2	1	3	1			2						2			2
94	95	22	3	2	2	38	1	2	1	3	1			1				2
95	94	22	3	2	1	24.5	1	2	1	3	1			1			2
97	98,99	23	1	2	1	31	1	2	2	4	1		1	2	2					2
98	97,99	23	1	2	1	NA	1	2	2	4	1		1	2	2					2					2
99	97,98	23	1	2	2	NA	1	2	2	4	1		1	2	2					2			2
102	103	24	3	2	1	42	2	2	2	4	1		2	2	2					2		2
103	102	24	3	2	2	25	1	2	2	4	1		3	2	4					2		2
106	107	25	2	2	2	39	1	2	1	3	1			2									2			2
107	106	25	2	2	1	26	1	2	1	3	1			2						2
113	114	26	2	2	1	39.5	1	2	2	4	1		1	2	2				2	2
114	113	26	2	2	2	39.5	1	2	2	4	1		2	2	2				2	2		2
117	121	27	1	2	1	38	1	2	1	3	1			1				2
121	117	27	1	2	2	49.5	2	2	1	3	1			1				2
127	129130	28	2	2	1	34.5	1	2	1	3	1			2						2		2
129	127130	28	2	2	2	26.5	1	2	1	3	1			2						2
130	127129	28	2	2	2	26.5	1	2	1	3	1			2						2
131	132	29	3	2	1	23	1	2	1	3	1			1		Out of Zone	2
132	131	29	3	2	2	31	1	2	1	3	1			1				2
135	136	30	2	2	1	48.5	2	2	2	4	1		3	2	4				2	2		2					2
136	135	30	2	2	2	37.5	1	2	2	4	1		3	2	4					2		2					2
137	139	31	3	2	2	40.5	1	2	2	4	1		1	2	2			2		2
139	137	31	3	2	2	50	2	2	2	4	1		1	2	2			2		2
146	147	32	1	2	1	26	2	2	1	3	1			2									2
147	146	32	1	2	2	42	1	2	1	3	1			2									2
152	153	33	1	2	2	31	2	2	2	4	1		1	2	2				2	2							2
153	152	33	1	2	2	24	1	2	2	4	1		1	2	2			2		2			2
154	155156	34	2	2	2	43	2	2	1	3	1			1				2
155	154156	34	2	1	2	44	2	2	1	3	1			2				2		2
156	154155	34	2	2	2	31.5	2	2	1	3	1			1				2
157	158	35	3	2	2	31.5	1	2	1	3	1			1				2									2
158	157	35	3	2	1	41	1	2	1	3	1			1				2
162	165	36	2	2	1	47.5	2	2	2	4	1		3	2	4					2		2					2
165	162	36	2	2	1	48.5	2	2	2	4	1		3	2	4					2		2	2				2
163	164	37	3	1	2	36	1	2	2	4	1		1	2	2								2
164	163	37	3	1	1	50	2	2	2	4	1		2	2	2								2			2	2
173	174	38	1	2	2	46.5	2	2	1	3	2	152		2						2			2				2
174	173	38	1	2	1	27	1	2	1	3	1			2						2		2		2		2	2
177	178	39	3	2	1	29	1	2	2	4	1		3	2	4							2	2				2
178	177	39	3	2	2	50.5	2	2	2	4	1		3	2	2							2		2
179	180	40	1	2	1	42.5	2	2	2	4	2	133	3	2	2							2		2			2
180	179	40	1	2	1	45.5	2	2	2	4	1		3	2	2								2
181	182183	41	2	2	2	42.5	2	2	1	3	1			2				2					2				2
182	181183	41	2	2	2	44	2	2	1	3	1			2				2				2
183	181182	41	2	1	2	29.5	1	2	1	3	1			1				2
186	187	42	1	2	2	28	1	2	2	4	1		1	1	1		2
187	186	42	1	2	1	35	1	2	2	4	1		1	1	1		2
188	189	43	2	2	1	28	1	2	2	4	1		1	2	2					2		2
189	188	43	2	2	2	27	1	2	2	4	1		1	1	1			2
190	N/A	44	3	2	2	28.5	1	2	1	3	1			2						2		2					2
195	196	45	3	2	1	41.5	2	2	2	4	1		1	2	2					2			2
196	195	45	3	2	1	44	2	2	2	4	1		1	2	2					2					2		2
201	204	46	1	2	2	46	2	2	2	4	1		3	2	4							2					2
204	201	46	1	1	2	35.5	1	2	2	4	1		1	1	1			2
205	206	47	2	2	1	36.5	1	2	1	3	1			2								2	2				2
206	205	47	2	2	1	30.5	1	2	1	3	1			2						2			2

## Sheet: code
Subjects	Partner	Room	Tape	Gender	Age	Protocol Group	Package	Distractor	Treatment	Open	Time to open (sec)	Involve in ..	Nocticing the distractor	Distractor esposured	Typical child actions
		1= Room A (Tester: Rita Chen)	1=no	1 = Male		1 = 24-42 ( No Protocol)	1 = Vial	1 = no	1= Vial Plain	1= no		1= no interested in package ( Do nothing / Passive hold all the time /Cry all the time)	1= no at all ( Do nothing / Passive hold all the time /Cry all the time)	1= no	1=no
		2= Room B (Tester: Laura Bix)	2=yes	2 = Female		2 = 42-51 ( Protocol Group)	2 = Blister	2 = yes	2= Vial with distrator	2= yes		2= yes	2= do some action related to the package but not with the distrator	2= yes partly ( open the wallet but not unfolded the blister)	2= yes
		3= Room C (Tester: Cory Wilson)							3= Blister Plain				3= comment it	3= yes totally ( open the wallet and unfolded the blister)
									4= Blister with distrator				4= play with it

## Sheet: Behavior( Vials)
Typical child actions for vials
Category	Subjects	Precentage	The child...
Nothing	8	0.0430108	Is not touching the package
Passive holding	17	0.0913978	Holds the package in his /her hand without necessarily paying attention to it
Plays	25	0.134409	Is playing with the package with no intention of opening
Rattles	42	0.225806	Is shaking the package
Uses teeth	4	0.0215054	Tries to pull up the cap with his/her teeth
Pull up cap	9	0.0483871	Pulls up the cap
Pushes down cap	11	0.0591398	Pushes down the cap
Twists cap	34	0.182796	Holds the cap and makes a twisting movement
Scraping	4	0.0215054	Scrape the cap or the bottom of vials
Observe	15	0.0806452	Observe the label, logo or the content inside
Teach/Coach Partner	3	0.016129	Coach partner to open the vials, look the distractor or just follow him/her
Question/ Comment	14	0.0752688	Ask partner , tester or his /her parents about the medicine ,package or the distractor
Total Behavior:	186
For those WHO open the package sucessfully
Category	Subjects	Precentage	The child...
Nothing	0	0	Is not touching the package
Passive holding	0	0	Holds the package in his /her hand without necessarily paying attention to it
Plays	1	0.0357143	Is playing with the package with no intention of opening
Rattles	5	0.178571	Is shaking the package
Uses teeth	0	0	Tries to pull up the cap with his/her teeth
Pull up cap	5	0.178571	Pulls up the cap
Pushes down cap	1	0.0357143	Pushes down the cap
Twists cap	25	0.892857	Holds the cap and makes a twisting movement
Scraping	0	0	Scrape the cap or the bottom of vials
Observe	1	0.0357143	Observe the label, logo or the content inside
Teach/Coach Partner	2	0.0714286	Coach partner to open the vials, look the distractor or just follow him/her
Question/ Comment	3	0.107143	Ask partner , tester or his /her parents about the medicine ,package or the distractor
Total: 28

## Sheet: Behavior( Blister)
Typical child actions for blisters
Category	Subjects	Precentage	The child...
Nothing	7	0.038674	Is not touching the package
Passive holding	26	0.143646	Holds the package in his /her hand without necessarily paying attention to it
Plays	6	0.0331492	Is playing with the package with no intention of opening
Rattles	45	0.248619	Is shaking the package
Pulls blister with teeth	2	0.0110497	Pulls the blister with the teeth while holding the plastic shell
Pulls blister	27	0.149171	Is holding the paper wallet with one hand and pulling the blister with the other
Tears blister/ wallet	30	0.165746	Is trying to pull apart paper wallet or the carton of the plastic shell
Peels foil	7	0.038674	Is trying to peel the foil off the blister
Observe	5	0.0276243	Observe the label, logo or the content inside
Teach/Coach Partner	3	0.0165746	Coach partner to open the vials, look the distractor or just follow him/her
Question/ Comment	23	0.127072	Ask partner , tester or his /her parents about the medicine , package or the distractor
Total Behavior:	181
For those WHO open the package sucessfully
Category	Subjects	Precentage	The child...
Nothing	0	0	Is not touching the package
Passive holding	0	0	Holds the package in his /her hand without necessarily paying attention to it
Plays	0	0	Is playing with the package with no intention of opening
Rattles	3	0.428571	Is shaking the package
Pulls blister with teeth	0	0	Pulls the blister with the teeth while holding the plastic shell
Pulls blister	3	0.428571	Is holding the paper wallet with one hand and pulling the blister with the other
Tears blister/ wallet	6	0.857143	Is trying to pull apart paper wallet or the carton of the plastic shell
Peels foil	5	0.714286	Is trying to peel the foil off the blister
Observe	0	0	Observe the label, logo or the content inside
Teach/Coach Partner	0	0	Coach partner to open the vials, look the distractor or just follow him/her
Question/ Comment	3	0.428571	Ask partner , tester or his /her parents about the medicine , package or the distractor
Total: 7
